# Supplementary material for: Implementing Wastewater-Based Epidemiology for Long-Read Metagenomic Sequencing of Antimicrobial Resistance in Kampala, Uganda
Source: Microorganisms. 2025 May 28;13(6):1240. doi: 10.3390/microorganisms13061240 (PMC12195534; doi:10.3390/microorganisms13061240)
Supplement: Supplementary file 1 [file microorganisms-13-01240-s001.zip]

Archive with 1 entries (1 files):
- microorganisms-3642910-supplementary.pdf
